# Supplementary material for: Molecular genetic portrait of virulence and ciprofloxacin resistance genes in clinical Pseudomonas aeruginosa Isolates from Khartoum, Sudan
Source: PLoS One. 2025 Oct 31;20(10):e0335269. doi: 10.1371/journal.pone.0335269 (PMC12578343; doi:10.1371/journal.pone.0335269)
Supplement: S1 Data — Provided as an Excel spreadsheet prior to statistical processing. (XLSX) [file pone.0335269.s001.xlsx]

## Sheet: Sheet1
ID	Sample type	Units	Hospital	Gender	Age	CIP	Tox A	Las B	nan 1	opr I	gyrA	par C	qnr A	qnr B	qnr S
1	Urine	ICU	soba	F	36	S	present	present	absent	present	absent	present	absent	absent	absent
2	Urine	ICU-M	soba	M	66	S	present	present	absent	present	absent	present	absent	absent	absent
3	Blood	OR	soba	M	66	S	present	present	absent	present	absent	absent	absent	absent	absent
4	Blood	ICU-M	soba	M	66	S	absent	present	absent	present	absent	present	absent	absent	absent
5	Blood	NICU	soba	F	2M	S	present	present	absent	present	absent	present	absent	absent	absent
6	Wound	ICU-RT	soba	F	70	S	present	present	absent	present	absent	present	absent	absent	absent
7	Wound	ICU-RT	soba	M	58	S	present	present	absent	present	absent	present	absent	absent	absent
8	Wound	ICU-RT	soba	F	70	R	present	present	absent	present	present	present	present	present	present
9	Sputum	ICU-RT	soba	F	74	R	present	present	absent	present	present	present	absent	absent	absent
10	Sputum	ICU-CNT	soba	M	66	R	present	present	absent	present	present	absent	present	present	absent
11	Eye Swab	ICU-ERP	soba	M	3M	S	present	present	absent	present	absent	present	absent	absent	absent
12	Ear Swab	PICU-RT	soba	M	11	R	absent	absent	absent	present	absent	absent	present	present	present
13	Urine	ICU	soba	F	55	R	present	present	absent	present	absent	absent	present	present	present
14	Urine	ICU	soba	F	52	R	present	present	absent	present	present	absent	present	present	present
15	Urine	ICU	Bahri	M	72	R	absent	present	absent	present	present	present	absent	absent	absent
16	Ear Swab	ICU-F	Bahri	F	25	S	absent	present	absent	present	absent	present	absent	absent	absent
17	Ear Swab	ICU	Bahri	F	40	S	present	present	absent	present	absent	present	absent	absent	absent
18	RF	ICU-RT	Bahri	M	44	R	present	present	absent	present	absent	absent	absent	present	present
19	Wound swab	ICU-F	soba	F	60	S	present	present	absent	present	absent	absent	absent	absent	absent
20	TISSUE	ICU	soba	M	64	S	present	present	absent	present	absent	absent	absent	absent	absent
21	Wound swab	ICU-ERP	soba	M	75	R	present	present	absent	present	absent	present	absent	absent	absent
22	Sputum	ICU-M	soba	M	73	R	present	present	absent	present	absent	absent	present	present	present
23	Urine	ICU	soba	M	A	S	absent	absent	present	absent	absent	absent	absent	absent	absent
24	Urine	ICU	soba	M	A	S	present	present	absent	present	absent	present	absent	absent	absent
25	Blood	ICU	soba	M	A	R	absent	absent	present	absent	present	present	absent	absent	absent
26	Urine	ICU	soba	M	A	R	present	present	absent	present	present	present	absent	absent	absent
27	Urine	ICU	soba	F	43	R	present	present	present	present	present	present	absent	absent	absent
28	Pus	ICU	soba	F	64	R	present	present	absent	present	absent	absent	absent	absent	present
29	Tracheal Aspirate	ICU	soba	F	69	S	absent	absent	absent	present	absent	present	absent	absent	absent
30	Tracheal Aspirate	ICU	soba	F	74	S	present	present	present	present	absent	present	absent	absent	absent
31	Urine	ICU-M	soba	M	42	R	absent	present	absent	absent	absent	present	absent	absent	absent
32	EAR swab	ICU-M	soba	M	17	S	present	present	absent	present	absent	present	absent	absent	absent
33	Urine	ICU-M	soba	M	77	R	absent	absent	present	absent	present	present	absent	absent	absent
34	Tracheal Aspirate	ICU-M	Military	M	24	S	absent	absent	absent	present	absent	absent	absent	absent	absent
35	Sputum	ICU	Military	M	84	S	absent	absent	absent	absent	absent	present	absent	absent	absent
36	Urine	ICU-M	Military	M	77	S	present	present	absent	present	absent	present	absent	absent	absent
37	Blood	PICU	Military	M	9	S	present	present	absent	present	absent	absent	absent	absent	absent
38	EAR swab	ICU-M	Military	M	43	R	present	present	absent	present	absent	absent	absent	present	present
39	Urine	ICU-M	soba	M	89	R	present	present	absent	present	absent	absent	present	absent	absent
40	Tracheal Aspirate	ICU-M	soba	M	85	R	absent	present	absent	present	absent	absent	absent	present	present
41	Sputum	ICU-M	soba	M	78	R	present	present	absent	present	absent	absent	present	present	present
42	Urine	ICU	soba	F	74	R	absent	present	present	present	present	absent	present	present	present
43	Urine	ICU-M	soba	M	86	S	absent	absent	absent	present	absent	absent	absent	absent	absent
44	Ear swab	ICU	soba	F	93	R	present	present	absent	present	absent	absent	absent	absent	present
45	Ear Swab	ICU	soba	F	93	R	absent	present	absent	present	absent	present	present	absent	absent
46	Ear Swab	ICU	soba	M	81	S	present	present	absent	present	absent	present	absent	absent	absent
47	Urine	ICU-ERP	soba	F	78	R	present	present	absent	present	present	absent	present	present	present
48	Urine	ICU-M	soba	M	83	R	present	present	absent	present	present	absent	present	present	present
49	Urine	ICU-M	soba	M	77	R	absent	present	absent	present	present	absent	present	absent	present
50	EAR Swab	ICU	soba	M	48	R	absent	absent	absent	present	present	absent	present	present	present
51	Sputum	ICU	soba	M	72	S	present	present	absent	present	absent	present	absent	absent	absent
52	Urine	ICU	soba	F	54	R	present	present	absent	present	present	absent	present	present	present
53	Wound Swab	ER	Royal	M	45	S	present	present	absent	present	absent	absent	absent	absent	absent
54	Urine	out	Royal	F	42	S	absent	absent	absent	present	absent	absent	absent	absent	absent
55	Sputum	ER	Royal	F	36	S	present	present	absent	present	absent	absent	absent	absent	absent
56	Wound Swab	ICU	Royal	F	68	S	present	present	absent	present	absent	absent	absent	absent	absent
57	Pus	ER	Fedail	M	44	S	absent	absent	absent	present	absent	absent	absent	absent	absent
58	Wound Swab	ER	Fedail	M	54	S	absent	present	absent	absent	present	absent	absent	absent	absent
59	Sputum	out	Fedail	M	60	S	absent	present	absent	present	absent	absent	absent	absent	absent
60	Cough Swab	pediatric	soba	F	8M	S	present	present	absent	present	absent	absent	absent	absent	absent
61	Wound Swab	ICU	soba	F	35	S	present	present	absent	present	absent	present	absent	absent	absent
62	Wound Swab	out	soba	M	62	S	present	present	absent	present	absent	absent	absent	absent	absent
63	Fluid	ICU	soba	F	56	S	absent	present	absent	present	absent	absent	absent	absent	absent
64	Wound Swab	OUT	soba	F	26	S	present	present	absent	present	absent	absent	absent	absent	absent
65	Wound Swab	ICU	soba	M	80	R	absent	absent	absent	present	absent	present	absent	absent	absent
66	Urine	OUT	soba	M	47	S	present	present	absent	present	absent	absent	absent	absent	absent
67	Urine	pediatric	soba	M	12d	S	absent	present	absent	present	absent	present	absent	absent	absent
68	Urine	NICU	Alribat	F	28d	R	present	present	absent	present	present	absent	absent	absent	absent
69	Eye swab	out	soba	F	22	S	absent	absent	absent	present	absent	absent	absent	absent	absent
70	Wound Swab	ICU	soba	F	45	S	absent	present	absent	present	absent	absent	absent	absent	absent
71	Urine	ICU	soba	M	50	S	absent	absent	absent	present	present	absent	absent	absent	absent
72	Sputum	OUT	Fedail	F	37	S	present	present	absent	present	absent	present	absent	absent	absent
73	Sputum	ER	Fedail	F	61	S	present	present	absent	present	absent	absent	absent	absent	absent
74	Sputum	OUT	Fedail	M	47	S	present	present	absent	present	absent	present	absent	absent	absent
75	Wound Swab	ER	Royal	M	66	S	present	present	absent	present	absent	absent	absent	absent	absent
76	Urine	OUT	Royal	F	27	S	present	present	absent	present	absent	present	absent	absent	absent
77	Wound Swab	ICU	soba	M	47	S	absent	present	absent	absent	absent	absent	absent	absent	absent
78	Urine	ICU	soba	M	60	S	absent	present	absent	present	absent	absent	absent	absent	absent
79	Urine	ICU	soba	M	51	S	absent	absent	absent	present	absent	absent	absent	absent	absent
80	Urine	ICU	soba	F	43	S	absent	absent	absent	present	absent	absent	absent	absent	absent
81	swab	out	Alribat	F	38	S	absent	present	absent	present	absent	absent	absent	absent	absent
82	Urine	out	Alribat	M	67	S	absent	present	absent	present	absent	present	absent	absent	absent
83	Urine	ICU	soba	F	45	S	absent	absent	absent	present	absent	present	absent	absent	absent
84	Sputum	out	Fedail	M	44	S	absent	present	absent	absent	absent	absent	absent	absent	absent
85	swab	ER	Fedail	F	54	S	absent	present	absent	absent	absent	absent	absent	absent	absent
86	Urine	out	Fedail	M	35	S	absent	present	absent	absent	absent	absent	absent	absent	absent
